# Supplementary material for: Synthesis of Dolichols in Candida albicans Is Co-Regulated with Elongation of Fatty Acids
Source: Int J Mol Sci. 2021 Dec 30;23(1):409. doi: 10.3390/ijms23010409 (PMC8745096; doi:10.3390/ijms23010409)
Supplement: Supplementary file 1 [file ijms-23-00409-s001.zip]

Archive with 1 entries (1 files):
- ijms-1526644-supplementary.pdf
